# Supplementary material for: Early-life-trauma triggers interferon-β resistance and neurodegeneration in a multiple sclerosis model via downregulated β1-adrenergic signaling
Source: Nat Commun. 2021 Jan 4;12:105. doi: 10.1038/s41467-020-20302-0 (PMC7782805; doi:10.1038/s41467-020-20302-0)
Supplement: Supplementary file 4 — Source Data [file 41467_2020_20302_MOESM4_ESM.xlsx]

## Sheet: Figure 1B
Condition	Mouse	DPI
		0	1	2	3	4	5	6	7	8	9	10	11	12	13	14	15	16	17	18	19	20	21	22	23	24	25	26	27	28	29		AUC
Control	1	0	0	0	0	0	0	0	0	0	0	0	0	0.5		1.5	2.5		2.5		2.5	2	2	1.5	1	1	1	1	1	1	1		25.5
	2	0	0	0	0	0	0	0	0	0	0	0	0	0		1	3		3		3	3	2.5	2.5	2.5	2.5	2.5	2.5	2.5	2.5	2.5		35.75
	3	0	0	0	0	0	0	0	0	0	0	0	0	0		0	0		1.5		3	2.5	2	1.5	1.5	1.5	1.5	1.5	1	1.5	1		20
	4	0	0	0	0	0	0	0	0	0	0	0	0	1		1.5	2.5		2.5		2.5	2	3	1	1	1.5	1.5	1.5	1.5	1.5	1.5		28.5
	5	0	0	0	0	0	0	0	0	0	0	0	0	0		0	0		0		1	1	2.5	1	1	1	1	1	1	1	1		10.5
	6	0	0	0	0	0	0	0	0	0	0	0	0	0		1	1		1		2	2	2	1.5	1.5	1.5	1.5	1.5	1	1.5	1		22.5
	7	0	0	0	0	0	0	0	0	0	0	0.5	1	1.5		2	2		2		2.5	2	3	1	1	1.5	1.5	1.5	1.5	1.5	1.5		32.75
	8	0	0	0	0	0	0	0	0	0	0	0	0	0		0.5	1		1		1	1	2.5	1	1	1	1	1	1	1	1		16.75
ELT	1	0	0	0	0	0	0	0	0	0	0	0.5	1	2.5		3.5	3.5		3.5		3	2	2.5	2	2	2	2.5	2.5	2.5	2.5	2.5		44
	2	0	0	0	0	0	0	0	0	0	0	0	2.5	3		3	3		2.5		3	3	3.5	3	2.5	2.5	2.5	2.5	3	2.5	3		46.5
	3	0	0	0	0	0	0	0	0	0	0	0	0	0		0	0		1		2.5	1.5	1.5	1.5	1	1.5	2	3	3	3	3		19.25
	4	0	0	0	0	0	0	0	0	0	0.5	2.5	2.5	2.5		2.5	2.5		2		1	1.5	3	3	2.5	2	2.5	2.5	2.5	2.5	2.5		40.5
	5	0	0	0	0	0	0	0	0	0	0	0	1	2.5		2.5	2.5		2.5		2.5	2	2	2	2	2.5	2	2	1	2	1		36
	6	0	0	0	0	0	0	0	0	0	0	1	2	3		3.5	3		2		1.5	1.5	2.5	2.5	2	2	1	1.5	1	1.5	2.5		40.25
	7	0	0	0	0	0	0	0	0	0	1	2	2	3		3	3		2		3	3	3	3	1.5	1.5	1.5	1	1.5	1	1.5		44.75
	8	0	0	0	0	0	0	0	0	0	0	1	2	2		2.5	3		3		3	3	3	3	2	2	1	1.5	2	1.5	2		44.75
	9	0	0	0	0	0	0	0	0	0	0.5	0.5	1	1		2	3		3		1.5	1.5	3	3	3	3	2.5	1.5	2.5	1.5	2.5		42
	10	0	0	0	0	0	0	0	0	0.5	1.5	2	2	3		3	3		3.5		3	3	2.5	2.5	3	3	3	3	3	3	2.5		58.25
	Values indicate EAE behavioral score

## Sheet: Figure 1C
Condition		Mouse	DPI
			0	1	2	3	4	5	6	7	8	9	10	11	12	13	14	15	16	17	18	19	20	21	22	23	24	25	26	27	28	29			AUC
Control mice	Female	1	0	0	0	0	0	0	0	0	0	0	0	0	0	0.5	1.5	2	2	2	2	2	2.5	2.5	2.5	2	2		2		2	2			32.5
		2	0	0	0	0	0	0	0	0	0	0	0	0	0	1	2	3.5	3.5	3.5	3	3	3	2.5	2.5	2.5	2.5		2		3	3			43.75
		3	0	0	0	0	0	0	0	0	0	0	0	0	0	0	1	1	1	1	2	2	2	2	2	2	2		1.5		2.5	2.5			37
		4	0	0	0	0	0	0	0	0	0	0	0	0	0	1	2	3	3	3	3	3	3	3	3	2	2		2		1.5	1.5			39
ELT mice	Female	1	0	0	0	0	0	0	0	0	0	1	2	3	3	3	3	3.5	3	2.5	3	3.5	3	3.5	3.5	3.5	3.5		3.5		3.5	3.5			63.25
		2	0	0	0	0	0	0	0	0	0	0	0	0	1	0.5	0	1.5	2.5	3	3.5	3.5	3	3.5	3.5	3.5	3.5		4		4	4			50.25
		3	0	0	0	0	0	0	0	0	0	0	0	0	1	2	3	3.5	3.5	3.5	3.5	3.5	2.5	2.5	2	2.5	2.5		2.5		2.5	2.5			46.75
		4	0	0	0	0	0	0	0	0	0	0	0	1	1	2	2.5	2.5	2.5	3	3	2.5	2.5	2.5	2.5	2.5	2.5		3.5		2.5	2.5			45.75
		5	0	0	0	0	0	0	0	0	0	0	0	1	1	1	1	1.5	1	1.5	3	3	3	3.5	3.5	3	3		3		3.5	3.5			44.5
	Values indicate EAE behavioral score

## Sheet: Figure 1D
Condition	Control EAE					ELT EAE
Sample	s1	s2	s3	s4	s5	s1	s2	s3	s4
% LFB stained area per animal	23.4058	19.9336	25.7384	23.2354	26.3128	36.5241	32.6966	41.6677	40.9458

## Sheet: Figure 1E
Condition	s1	s2	s3	s4	s5	s6
Control	100	0	0	0	0	0
ELT	100	100	100	100	100
	Values indicate susceptibility to EAE

## Sheet: Figure 2A,B
Condition	Control naïve			ELT naïve			Control EAE			ELT EAE
Sample	s1	s2	s3	s1	s2	s3	s1	s2	s3	s1	s2	s3
B	0.44649	0.78435	1.05976	0.57892	0.85575	0.69089	2.9322	1.5397	1.91958	4.6425	5.99724	3.67446
CD4+T	1.14576	1.72494	1.56676	1.16768	2.36475	1.66144	4.5342	2.8577	2.92836	8.68875	10.3421	5.06754
CD8+T	0.88704	2.20752	1.66504	1.24722	2.673	1.95113	6.5016	4.5272	4.67544	12.7837	18.7742	11.5253
DC	0.02706	0.05859	0.14456	0.03444	0.05325	0.04071	0.207	0.155	0.18354	0.38625	0.56376	0.41454
Macrophage	0.03894	0.10584	0.03536	0.03034	0.06975	0.06785	0.3096	0.2306	0.29808	0.73875	0.87966	0.6063
PMN	0.03399	0.02268	0.00936	0.02829	0.01275	0.02537	0.2088	0.0403	0.13386	0.24375	0.33048	0.16074
	Values indicate cell number (x10^6)

## Sheet: Figure 2C
Condition	Control naïve			ELT naïve			Control EAE				ELT EAE
Sample	s1	s2	s3	s1	s2	s3	s1	s2	s3	s4	s1	s2	s3	s4
CD80	9.93	10.64	11.35	15.25	10.88	16.43	22.54	25.53	24.03	8.7	59.4	64.32	26.98	32.43
Condition	Control naïve			ELT naïve			Control EAE				ELT EAE
Sample	s1	s2	s3	s1	s2	s3	s1	s2	s3	s1	s2	s3
4-1BBL	1.34	0.87	1.8	1.73	3.41	2.46	5.38	4.73	1.74	67.74	61.49	45.29
	Values indicate % expressing cells

## Sheet: Figure 2D
Mouse condition	Culture condition	Treatment	IL17			IFNg			GM-CSF
			s1	s2	s3	s1	s2	s3	s1	s2	s3
Control	T	MOG35-55	0.851728	0	0	0.0326839	0	0	2.05713	0	0
ELT	T	MOG35-55	0	1.70555	0	0	0.556138	0	0	0.124336	0
Control	DC-T co-culture	MOG35-55	477.311	392.893	299.164	394.026	538.218	377.049	1151.18	1363.07	1352.48
ELT	DC-T co-culture	MOG35-55	1095.46	825.989	580.059	639.466	856.386	810.86	3177.82	2873.07	1698.66
	Values indicate cytokine amount (pg/ml)

## Sheet: Figure 2E
DPI	Control mice					ELT mice
	1	2	3	4	5	1	2	3	4	5
0	0	2.6488	1.2028	0	0	0.45	0.9516	0.3598	0	0
10	1.24	1.71	5.122	2.8	2.51	22.3366	15.3564	40.55	62.74	66.2
18	16.625	21.658	23.7145	21.6245	20.9	41.184	71.485	66.843	79.464	52.2
25	19.894	13.02	29.82	44.668	23.625	54.954	62.2545	57.7875	33.689	67.23
	Values indicate cell number (x10^3)

## Sheet: Figure 2F
Gated cells	Control mice						ELT mice
	1	2	3	4	5	6	1	2	3	4	5	6
Th1	2.813	2.709	4.13	5.46	1.9575	3.0705	4.171	9.0145	5.98	4.72	4.905	4.17
Th17	0.609	0.525	1.575	1.144	0.63	1.38	1.677	3.267	6.785	1.4455	2.205	7.28
IFNg+IL17+	0.319	0.294	0.84	1.04	0.36	1.035	0.903	2.3595	1.84	0.59	1.71	1.5925
	Values indicate cell number (x10^3)

## Sheet: Figure 2G
Gated cells	Control mice						ELT mice
	1	2	3	4	5	6	1	2	3	4	5
MG	10.208	13.23	24.815	21.892	16.74	21.801	26.488	38.0545	40.825	19.057	32.895
DC	10.991	5.964	36.19	71.136	15.435	28.197	32.938	95.8925	59.34	20.591	22.41
Macrophage	1.131	4.578	21.21	13.26	4.0275	14.313	17.931	42.2895	19.0325	8.6435	12.15
PMN	0.812	0.273	1.715	2.08	0.315	0.858	1.462	3.025	1.2075	1.0325	1.305
	Values indicate cell number (x10^3)

[truncated: 56 more sheets: Figure 3A,B, Figure 3C,D, Figure 3E, Figure 3F, Figure 3G, H, Figure 4A, B, Figure 5A, Figure 5B, Figure 5C, Figure 5D, Figure 5E, Figure 5F, Figure 5G, Figure 5H, Figure 6A, Figure 6B, Figure 6C, Figure 6D, Figure 6EF, Figure 7A …]
